# Supplementary material for: Protective MVA-ST Vaccination Robustly Activates T Cells and Antibodies in an Aged-Hamster Model for COVID-19
Source: Vaccines (Basel). 2024 Jan 3;12(1):52. doi: 10.3390/vaccines12010052 (PMC10819389; doi:10.3390/vaccines12010052)
Supplement: Supplementary file 1 [file vaccines-12-00052-s001.zip]

Archive with 1 entries (1 files):
- vaccines-2763404-supplementary.pdf
